# Supplementary material for: Effect of lignin structure on adsorbable organic halogens formation in chlorine dioxide bleaching
Source: R Soc Open Sci. 2019 Feb 6;6(2):182024. doi: 10.1098/rsos.182024 (PMC6408389; doi:10.1098/rsos.182024)
Supplement: ESM for Fig. 1, 2, 3, 4, 5, 6 and 7 [file rsos182024supp1.xlsx]

## Sheet: Fig.1
Time (min)	AOX content by VA (mg·L-1)	Error (mg·L-1)	AOX content by VE (mg·L-1)	Error (mg·L-1)
2	201.42	4.35	944	5.41
4	205.16	1.05	991.2	7.5
6	220.04	7.49	1002.6	7.01
10	222.53	5.57	1036	8.11
15	229.6	4.93	1050.1	5.05
20	235.6	3.54	1051.8	7.5
30	233.33	0.41	1060.45	11.09
40	231.6	6.2	1061	3.06
60	234.8	1.15	1063.27	6.51

## Sheet: Fig.2
Time (min)	Consumption of VA (mmol)	Error (mmol)	Consumption of VE (mmol)	Error (mmol)
2	5.01	0.13	2.76	0.06
4	5.2	0.1	2.88	0.05
6	5.32	0.15	2.9	0.01
10	5.48	0.15	2.92	0.05
15	5.67	0.08	3.02	0.04
20	5.71	0.02	3.06	0.04
30	5.87	0.03	3.13	0.01
40	5.94	0.15	3.24	0.04
60	6.01	0.2	3.3	0.06

## Sheet: Fig.3
Time (min)	AOX content by combination of VA and VE (mg·L-1)	Error (mg·L-1)
2	1118.89	12.1
4	1157.93	9.85
6	1194.1	8.11
10	1224	3.2
15	1228.28	7.41
20	1236.05	10.92
30	1236.05	3.55
40	1236.11	6.15
60	1237.9	9.6

## Sheet: Fig.4
Time (min)	Consumption of VA (mmol)	Error (mmol)	Consumption of VE (mmol)	Error (mmol)
2	3.71	0.3	2.21	0.21
4	4.38	0.2	2.88	0.05
6	4.99	0.1	3.16	0.05
10	5.36	0.15	3.51	0.1
15	5.59	0.05	3.77	0.11
20	5.73	0.1	4.12	0.13
30	6.07	0.2	4.66	0.15
40	6.14	0.05	4.85	0.2
60	6.2	0.11	5.02	0.13

## Sheet: Fig.5
Concentration (mM)	AOX content by VA (mg·L-1)	Error (mg·L-1)	AOX content by VE (mg·L-1)	Error (mg·L-1)
6.2	16.81	0.5	43.1	1
12.4	55.73	14.91	60.9	5.01
18.6	87.69	7.33	113.21	3.08
62	226.7	33.7	778.19	50.11
124	426.43	16.75	1138.77	10.14
186	446.38	10.09	1263.2	30.33
248	466.41	18.1	1345.61	80.07

## Sheet: Fig.6
Concentration (mM)	AOX content by combination of VA and VE (mg·L-1)	Error (mg·L-1)
6.2	35.08	2
12.4	73.64	21.2
18.6	105.82	3.99
62	503.2	104.09
124	865.61	60.44
186	917.63	25.24
248	939.2	90.4

## Sheet: Fig.7
VA (%)	AOX content by combination of VA and VE (mg·L-1)	Error (mg·L-1)
0	191.32	2.54
10	175.4	3
30	163.63	4.5
50	157.75	2.05
70	141.2	3.33
90	124.34	1.51
100	96.53	1.04
